# Supplementary material for: Electrochemical-repaired porous graphene membranes for precise ion-ion separation
Source: Nat Commun. 2024 May 13;15:4006. doi: 10.1038/s41467-024-48419-6 (PMC11091207; doi:10.1038/s41467-024-48419-6)
Supplement: Supplementary file 3 — Source Data [file 41467_2024_48419_MOESM3_ESM.xlsx]

## Sheet: Figure 1e
x	y	z
Pressure (bar)	Time (day)	Water Permeance （L/m2/h/bar)
1	1	0.251
2	2	0.264
3	3	0.26
4	4	0.272
5	5	0.263
6	6	0.27
7	7	0.267

## Sheet: Figure 2d
Pore diameter (nm)	Frequency (%)
0.025	2.1346
0.075	1.4876
0.125	1.14568
0.175	3.70758
0.225	2.37323
0.275	2.2681
0.325	2.11256
0.375	5.28743
0.425	4.88688
0.475	7.0948
0.525	6.71686
0.575	5.97511
0.625	4.67477
0.675	4.6138
0.725	4.65034
0.775	5.91063
0.825	3.931
0.875	2.99491
0.925	3.92534
0.975	3.32296
1.025	4.02675
1.075	2.49152
1.125	2.7032
1.175	1.72511
1.225	1.9363
1.275	1.78167
1.325	1.29242
1.375	0.58541
1.425	0.502
1.475	0.4103
1.525	0.6021
1.575	0.4032
1.625	0.33654
1.675	0.02545
1.725	0.38462
1.775	0.26867
1.825	0.17251
1.875	0.0486
1.925	0.28281
1.975	0.16968
2.025	0.63696

## Sheet: Figure 2e
Support		Pristine-Gr		O3-Gr		5minCO2-Gr		8 minCO2-Gr
Selectivity (Li+/Mg2+)	Li+ permeation rate (m/h)	Selectivity (Li+/Mg2+)	Li+ permeation rate (m/h)	Selectivity (Li+/Mg2+)	Li+ permeation rate (m/h)	Selectivity (Li+/Mg2+)	Li+ permeation rate (m/h)	Selectivity (Li+/Mg2+)	Li+ permeation rate (m/h)
0.73937	0.0087403	3.618	2.71e-06	1.88575	1.41e-05	25.0836	0.0005112	0.8597	0.0021976
0.55219	0.0093567	2.156	9.55e-07	2.77	2.07e-05	12.9946	0.000961	0.6284	0.0018536
0.39925	0.0077832	3.062	1.03e-06	1.46535	1.7e-05	18.525	0.0010032	1.00245	0.0009233
0.49331	0.0083279	3.79862	6.18669e-07			55.7945	0.000231
	8.7403e-05
	9.3567e-05
	7.7832e-05
	8.3279e-05

## Sheet: Figure 2f
Ions	Hydrated diameter (Å)	Ion permeation rate (m/h)
		5minCO2-Gr		Pristine-Gr		Support
	x	y	（yEr±）	y	（yEr±）	y	（yEr±）
K	6.62	0.001078	0.0004814	2.86577e-06	1.24e-06	0.0117106	0.0009813
Na	7.16	0.0005033	0.0001602	1.72035e-06	8.01e-07	0.0056572	0.0017648
Li	7.64	0.0006766	0.0003712	2.70573e-06	1.72e-06	0.0064578	0.0013235
Ca	8.24	5.31e-05	3.15e-05	5.58506e-07	2.4e-07	0.0074399	0.001169
Mg	8.56	3.82e-05	3.17e-05	7.28787e-07	3.89e-07	0.0063535	0.0018086

## Sheet: Figure 3d
Number of CV cycles	Thickness (nm）	（yEr±）
0	0	0
30	62	5.9
40	76	6.3
50	96	5.9

## Sheet: Figure 4a
CMP-masked Gr			Porous Gr
Time (min)	Ions permeated (mol/m2)		Time (min)	Ions permeated (mol/m2)
317	0.000323906		213	0.01977
316	0.000303662		212	0.01969
315	0.000323906		211	0.01962
314	0.000323906		210	0.01951
313	0.000303662		209	0.01946
312	0.000303662		208	0.01937
311	0.000323906		207	0.01926
310	0.000303662		206	0.01915
309	0.000303662		205	0.01907
308	0.000303662		204	0.01897
307	0.000323906		203	0.01888
306	0.00034415		202	0.0188
305	0.000303662		201	0.01872
304	0.000323906		200	0.01862
303	0.000303662		199	0.01853
302	0.000323906		198	0.01842
301	0.000303662		197	0.01834
300	0.000283418		196	0.01828
299	0.00034415		195	0.01816
298	0.000303662		194	0.01808
297	0.000303662		193	0.01799
296	0.000303662		192	0.0179
295	0.000303662		191	0.0178
294	0.000323906		190	0.01772
293	0.000303662		189	0.01764
292	0.000323906		188	0.01753
291	0.000303662		187	0.01744
290	0.000303662		186	0.01735
289	0.000303662		185	0.01726
288	0.000303662		184	0.01717
287	0.000323906		183	0.01711
286	0.000303662		182	0.01698
285	0.000283418		181	0.01693
284	0.000323906		180	0.01681
283	0.000303662		179	0.01673
282	0.000323906		178	0.01662
281	0.000303662		177	0.01656
280	0.000303662		176	0.01646
279	0.000323906		175	0.01635
278	0.000303662		174	0.01626
277	0.000303662		173	0.0162
276	0.000283418		172	0.01609
275	0.000283418		171	0.01601
274	0.000303662		170	0.01589
273	0.000303662		169	0.01581
272	0.000283418		168	0.01576
271	0.000303662		167	0.01566
270	0.000283418		166	0.01554
269	0.000323906		165	0.01545
268	0.000283418		164	0.01536
267	0.000283418		163	0.01529
266	0.000283418		162	0.01521
265	0.000283418		161	0.01511
264	0.000283418		160	0.01502
263	0.000303662		159	0.01492
262	0.000283418		158	0.01484
261	0.000283418		157	0.01477
260	0.000283418		156	0.01466
259	0.000303662		155	0.01456
258	0.000283418		154	0.01448
257	0.000283418		153	0.01439
256	0.000303662		152	0.0143
255	0.000303662		151	0.01423
254	0.000303662		150	0.01413
253	0.000303662		149	0.01403
252	0.000283418		148	0.01395
251	0.000283418		147	0.01386
250	0.000283418		146	0.01375
249	0.000303662		145	0.01367
248	0.000283418		144	0.01359
247	0.000283418		143	0.01349
246	0.000283418		142	0.0134
245	0.000283418		141	0.01333
244	0.000263173		140	0.01322
243	0.000283418		139	0.01314
242	0.000283418		138	0.01305
241	0.000283418		137	0.01302
240	0.000283418		136	0.0129
239	0.000263173		135	0.01283
238	0.000263173		134	0.01274
237	0.000263173		133	0.01266
236	0.000303662		132	0.01255
235	0.000283418		131	0.01246
234	0.000263173		130	0.01237
233	0.000263173		129	0.01229
232	0.000283418		128	0.0122
231	0.000263173		127	0.01212
230	0.000263173		126	0.01203
229	0.000263173		125	0.01192
228	0.000263173		124	0.01183
227	0.000263173		123	0.01174
226	0.000263173		122	0.01165
225	0.000263173		121	0.01157
224	0.000242929		120	0.01149
223	0.000263173		119	0.01141
222	0.000263173		118	0.01129
221	0.000263173		117	0.01122
220	0.000263173		116	0.01112
219	0.000263173		115	0.01104
218	0.000263173		114	0.01095
217	0.000263173		113	0.01084
216	0.000283418		112	0.01078
215	0.000263173		111	0.0107
214	0.000263173		110	0.0106
213	0.000263173		109	0.0105
212	0.000263173		108	0.01041
211	0.000263173		107	0.01033
210	0.000242929		106	0.01027
209	0.000242929		105	0.01015
208	0.000242929		104	0.01008
207	0.000263173		103	0.00997
206	0.000242929		102	0.0099
205	0.000242929		101	0.00978
204	0.000242929		100	0.00969
203	0.000242929		99	0.0096
202	0.000242929		98	0.00953
201	0.000242929		97	0.00944
200	0.000263173		96	0.00935
199	0.000263173		95	0.00925
198	0.000242929		94	0.00913
197	0.000242929		93	0.00909
196	0.000242929		92	0.00902
195	0.000242929		91	0.00894
194	0.000222685		90	0.00883
193	0.000222685		89	0.00874
192	0.000222685		88	0.00866
191	0.000222685		87	0.00855
190	0.000242929		86	0.00847
189	0.000242929		85	0.00839
188	0.000222685		84	0.0083
187	0.000222685		83	0.00822
186	0.000222685		82	0.00813
185	0.000222685		81	0.00802
184	0.000222685		80	0.00792
183	0.000242929		79	0.00784
182	0.000222685		78	0.00776
181	0.000242929		77	0.00766
180	0.000263173		76	0.00756
179	0.000222685		75	0.00747
178	0.000222685		74	0.00739
177	0.000222685		73	0.00729
176	0.000222685		72	0.0072
175	0.000222685		71	0.0071
174	0.000263173		70	0.00704
173	0.000222685		69	0.00693
172	0.000222685		68	0.00684
171	0.000222685		67	0.00671
170	0.000222685		66	0.00661
169	0.000242929		65	0.00651
168	0.000222685		64	0.00642
167	0.000222685		63	0.00638
166	0.000222685		62	0.00628
165	0.000222685		61	0.00618
164	0.000202441		60	0.0061
163	0.000222685		59	0.006
162	0.000242929		58	0.00591
161	0.000222685		57	0.00581
160	0.000222685		56	0.0057
159	0.000202441		55	0.00561
158	0.000222685		54	0.00553
157	0.000202441		53	0.00542
156	0.000242929		52	0.00534
155	0.000242929		51	0.00526
154	0.000202441		50	0.00515
153	0.000202441		49	0.00505
152	0.000202441		48	0.00496
151	0.000202441		47	0.00486
150	0.000202441		46	0.00477
149	0.000222685		45	0.00472
148	0.000202441		44	0.00462
147	0.000202441		43	0.00453
146	0.000202441		42	0.00442
145	0.000202441		41	0.00433
144	0.000202441		40	0.00424
143	0.000222685		39	0.00415
142	0.000202441		38	0.00405
141	0.000202441		37	0.00395
140	0.000202441		36	0.00384
139	0.000222685		35	0.00376
138	0.000202441		34	0.00367
137	0.000222685		33	0.00358
136	0.000202441		32	0.00347
135	0.000182197		31	0.00336
134	0.000202441		30	0.00332
133	0.000182197		29	0.00321
132	0.000202441		28	0.00313
131	0.000182197		27	0.003
130	0.000182197		26	0.00292
129	0.000202441		25	0.00281
128	0.000202441		24	0.0027
127	0.000202441		23	0.0026
126	0.000222685		22	0.0025
125	0.000182197		21	0.00241
124	0.000182197		20	0.00234
123	0.000222685		19	0.00224
122	0.000182197		18	0.00213
121	0.000182197		17	0.00202
120	0.000182197		16	0.00192
119	0.000182197		15	0.0018
118	0.000182197		14	0.00169
117	0.000202441		13	0.00159
116	0.000182197		12	0.00148
115	0.000202441		11	0.00139
114	0.000182197		10	0.00128
113	0.000182197		9	0.00116
112	0.000182197		8	0.00105
111	0.000182197		7	0.000939864
110	0.000182197		6	0.000813338
109	0.000182197		5	0.000681752
108	0.000161953		4	0.000550165
107	0.000182197		3	0.00042364
106	0.000182197		2	0.000302175
105	0.000182197		1	0.000170588
104	0.000182197		0	3.5747e-06
103	0.000161953
102	0.000182197
101	0.000161953
100	0.000161953
99	0.000161953
98	0.000161953
97	0.000161953
96	0.000182197
95	0.000161953
94	0.000182197
93	0.000161953
92	0.000161953
91	0.000161953
90	0.000182197
89	0.000161953
88	0.000182197
87	0.000161953
86	0.000182197
85	0.000161953
84	0.000161953
83	0.000182197
82	0.000161953
81	0.000161953
80	0.000141709
79	0.000161953
78	0.000182197
77	0.000182197
76	0.000161953
75	0.000141709
74	0.000141709
73	0.000161953
72	0.000141709
71	0.000161953
70	0.000141709
69	0.000141709
68	0.000161953
67	0.000141709
66	0.000141709
65	0.000161953
64	0.000121465
63	0.000141709
62	0.000121465
61	0.000121465
60	0.000121465
59	0.000161953
58	0.000141709
57	0.000121465
56	0.000121465
55	0.000141709
54	0.000141709
53	0.000121465
52	0.000121465
51	0.000141709
50	0.000121465
49	0.000141709
48	0.000121465
47	0.000121465
46	0.000121465
45	0.000121465
44	0.000101221
43	0.000121465
42	0.000101221
41	0.000101221
40	0.000121465
39	0.000101221
38	0.000101221
37	0.000101221
36	0.000101221
35	0.000101221
34	8.09767e-05
33	8.09767e-05
32	8.09767e-05
31	8.09767e-05
30	8.09767e-05
29	0.000101221
28	8.09767e-05
27	8.09767e-05
26	8.09767e-05
25	0.000101221
24	8.09767e-05
23	6.07326e-05
22	8.09767e-05
21	6.07326e-05
20	8.09767e-05
19	6.07326e-05
18	6.07326e-05
17	6.07326e-05
16	6.07326e-05
15	4.04885e-05
14	4.04885e-05
13	4.04885e-05
12	4.04885e-05
11	4.04885e-05
10	6.07326e-05
9	4.04885e-05
8	2.02444e-05
7	4.04885e-05
6	6.07326e-05
5	2.02444e-05
4	4.04885e-05
3	2.02444e-05
2	2.02444e-05
1	3.22317e-10
0	3.22317e-10

## Sheet: Figure 4b
	Porous Gr		CMP-masked Gr
Hydrated diameter (Å)	Ion permeation rate (m/h)	（yEr±）	Ion permeation rate (m/h)	（yEr±）
6.62	0.001078	0.0004814	0.00036	0.0002641
7.16	0.0005033	0.0001602	0.0001588	6.9e-05
7.64	0.0006766	0.0003712	0.000136	5.5e-05
8.24	5.31e-05	3.15e-05	9.61386e-07	3.5244e-07
8.56	3.82e-05	3.17e-05	7.79397e-07	4.23072e-07

## Sheet: Figure 4c
Time (h)	Concentration (mmol/L)
	Li+	Mg2+
48	0.000243516	1.62602e-06
96	0.000507205	2.43902e-06
120	0.000817003	3.25203e-06
144	0.000991354	3.25203e-06
190	0.0015	6.50407e-06
240	0.00195	8.94309e-06
290	0.00203	1.05691e-05
360	0.00253	1.05691e-05
430	0.00325	1.62602e-05
500	0.004	1.86992e-05

## Sheet: Figure 4d
Membranes	Li+ normalized permeation rate (m/h)	Li+/Mg2+ selectivity	Feed solution concentration (mol/L)	Reference
Nafion 117	0.00115	2.07	0.01	9
Nafion 212	0.000776	1.23	1	23
PIM	0.00127	32.6	1	23
PIM	6e-05	14.6	1	23
PIM	0.00061	16.1	1	23
PIM	0.00663	7.53	1	23
PIM	0.00166	2.1	1	23
Mxene	0.007	8.75	0.2	24
Mxene	~ 0.00007	2.33	0.5	25
Mxene	~ 0.000021	3.33	0.5	25
Mxene	0.00172	1.22	0.2	26
Mxene	7e-05	2.6	0.2	26
COF	~ 0.00034	64	0.1	27
COF	0.000553	217	0.1	28
i-CMP	0.00326	17.16	0.01	9
CMP	0.00399	4.84	0.01	9
CMP	0.00804	1.28	0.01	8
CMP	0.00412	1.39	0.1	This work
CMP	0.00105	1.9	0.1	This work
CMP	4.88e-05	1.24	0.1	This work
Porous Graphene	0.000511	25.08	0.1	This work
Porous Graphene	0.000961	12.99	0.1	This work
Porous Graphene	0.001	18.53	0.1	This work
Porous Graphene	0.000231	55.79	0.1	This work
CMP-masked graphene	0.000199	313.39	0.1	This work
CMP-masked graphene	0.000103	232.3	0.1	This work
CMP-masked graphene	0.000105	236.83	0.1	This work
CMP-masked graphene	2.58e-05	207.6	binary ions	This work
